# Supplementary material for: New Fully Automated Preparation of High Apparent Molar Activity 68Ga-FAPI-46 on a Trasis AiO Platform
Source: Molecules. 2022 Jan 20;27(3):675. doi: 10.3390/molecules27030675 (PMC8840169; doi:10.3390/molecules27030675)
Supplement: Supplementary file 1 [file molecules-27-00675-s001.zip]

Archive with 1 entries (1 files):
- molecules-1517102-supplementary.pdf
